# Supplementary material for: Bradycardia-induced heart failure with preserved ejection fraction successfully treated with empagliflozin and theophylline: a case report
Source: Eur Heart J Case Rep. 2024 Sep 5;8(9):ytae481. doi: 10.1093/ehjcr/ytae481 (PMC11404508; doi:10.1093/ehjcr/ytae481)
Supplement: ytae481_Supplementary_Data [file ytae481_supplementary_data.zip]

Archive with 6 entries (6 files):
- Supplementary Video 1.mp4
- Supplementary Video 2.mp4
- Supplementary Video 3.mp4
- Supplementary Video 4.mp4
- Supplementary Video 5.mp4
- Supplementary Video 6.mp4
